# Supplementary material for: Multimodal biomarker based on temporal complexity of eye movements and pupil diameter in attention-deficit/hyperactivity disorder
Source: PLOS Ment Health. 2025 Oct 9;2(10):e0000456. doi: 10.1371/journal.pmen.0000456 (PMC12798525; doi:10.1371/journal.pmen.0000456)
Supplement: S1 Data — (CSV) [file pmen.0000456.s007.csv]

No	Group (TD=0, ADHD=1)	Medication Status	Sex (male=0, female=1)	Age (years)	Recording Date (JST; YYYY-MM-DD)	Recording Start Time (JST; HH:MM:SS)	Start Time (Minutes from Midnight)	ASRS total score	ASRS Hyp/I score	ASRS IN score	FIQ	VIQ	PIQ	Horizontal MSE (Temporal Scale = 1; log)	Horizontal MSE (Temporal Scale = 2; log)	Horizontal MSE (Temporal Scale = 3; log)	Horizontal MSE (Temporal Scale = 4; log)	Horizontal MSE (Temporal Scale = 5; log)	Horizontal MSE (Temporal Scale = 6; log)	Horizontal MSE (Temporal Scale = 7; log)	Horizontal MSE (Temporal Scale = 8; log)	Horizontal MSE (Temporal Scale = 9; log)	Horizontal MSE (Temporal Scale = 10; log)	Horizontal MSE (Temporal Scale = 11; log)	Horizontal MSE (Temporal Scale = 12; log)	Horizontal MSE (Temporal Scale = 13; log)	Horizontal MSE (Temporal Scale = 14; log)	Horizontal MSE (Temporal Scale = 15; log)	Horizontal MSE (Temporal Scale = 16; log)	Horizontal MSE (Temporal Scale = 17; log)	Horizontal MSE (Temporal Scale = 18; log)	Horizontal MSE (Temporal Scale = 19; log)	Horizontal MSE (Temporal Scale = 20; log)	Horizontal MSE (Temporal Scale = 21; log)	Horizontal MSE (Temporal Scale = 22; log)	Horizontal MSE (Temporal Scale = 23; log)	Horizontal MSE (Temporal Scale = 24; log)	Horizontal MSE (Temporal Scale = 25; log)	Horizontal MSE (Temporal Scale = 26; log)	Horizontal MSE (Temporal Scale = 27; log)	Horizontal MSE (Temporal Scale = 28; log)	Horizontal MSE (Temporal Scale = 29; log)	Horizontal MSE (Temporal Scale = 30; log)	Vertical MSE (Temporal Scale = 1; log)	Vertical MSE (Temporal Scale = 2; log)	Vertical MSE (Temporal Scale = 3; log)	Vertical MSE (Temporal Scale = 4; log)	Vertical MSE (Temporal Scale = 5; log)	Vertical MSE (Temporal Scale = 6; log)
1	0		0	51	2016/3/25	18:24:00	1104	22	12	10	115	107	122	-2.512180863	-2.425095611	-2.24274654	-2.165665991	-2.10327129	-2.012460105	-1.92131179	-1.849264528	-1.779285266	-1.717898065	-1.646517324	-1.580851148	-1.521756288	-1.464831164	-1.41016836	-1.353383455	-1.312854072	-1.272079436	-1.227161115	-1.190772355	-1.148349778	-1.110328892	-1.069676474	-1.042198849	-1.010443151	-0.976919317	-0.949204202	-0.920582006	-0.893803398	-0.870244966	-2.455930792	-1.880970409	-1.64100503	-1.548940695	-1.532954684	-1.524288962
2	0		0	36	2016/3/17	16:58:00	1018	34	14	20	126	120	112	-3.110782631	-2.561032752	-2.347978201	-2.29105378	-2.292510093	-2.286129492	-2.273571098	-2.256352647	-2.228744927	-2.211401449	-2.194200611	-2.160169491	-2.131436289	-2.093651759	-2.070965821	-2.034999898	-2.002878963	-1.98385789	-1.957726999	-1.927474716	-1.900228597	-1.874292626	-1.847607094	-1.836623454	-1.795014052	-1.778314685	-1.757547342	-1.741817193	-1.717635155	-1.70824515	-1.954258149	-1.393364133	-1.147536761	-1.049033852	-1.03502677	-1.038441381
3	0		1	47	2016/3/24	16:50:00	1010	3	0	3	116	109	122	-2.614237202	-2.144702827	-1.962883981	-1.899711807	-1.8556716	-1.774033074	-1.689424272	-1.629316033	-1.569155293	-1.507981262	-1.451986545	-1.392625068	-1.336957291	-1.287717987	-1.238842542	-1.196140546	-1.148477515	-1.111107305	-1.0631722	-1.028145279	-0.980353579	-0.945422989	-0.924746371	-0.900106519	-0.871145168	-0.845670355	-0.810638202	-0.80564451	-0.784527772	-0.750561428	-1.954188012	-1.385345518	-1.132160665	-1.025400173	-1.006951695	-1.007343088
4	0		1	38	2016/3/27	14:17:00	857	12	2	10	117	110	123	-3.250510211	-2.664433087	-2.41674211	-2.310573824	-2.255611358	-2.206630021	-2.160671511	-2.117604821	-2.080719266	-2.044765817	-2.011307432	-1.973605275	-1.939748412	-1.900643954	-1.868789671	-1.844845997	-1.809359707	-1.776551516	-1.749725718	-1.728204913	-1.697909496	-1.672461754	-1.644858517	-1.622511935	-1.606504074	-1.577225891	-1.569764955	-1.540796109	-1.519160116	-1.496518482	-2.614875356	-2.04605948	-1.790072298	-1.665494381	-1.61447747	-1.584980611
5	0		1	38	2016/3/17	15:41:00	941	36	12	24	100	93	110	-2.449261522	-1.878270595	-1.632983112	-1.52938012	-1.486126952	-1.45646131	-1.428618025	-1.39824706	-1.36389322	-1.339455775	-1.320212744	-1.291819226	-1.265536583	-1.234209191	-1.21044114	-1.185285225	-1.155595969	-1.14073302	-1.126351069	-1.098372236	-1.075455125	-1.050969637	-1.037804761	-1.008954841	-1.000349864	-0.973904695	-0.966341118	-0.941763815	-0.92346589	-0.920722811	-1.819323276	-1.293141136	-1.045569641	-0.920473577	-0.866658562	-0.836671929
6	0		1	26	2016/3/18	17:17:00	1037	26	8	18	107	107	105	-2.740595655	-2.164654875	-1.923968256	-1.830067311	-1.796807905	-1.764126727	-1.733600017	-1.696274428	-1.666988495	-1.641278883	-1.607691439	-1.570813388	-1.542514106	-1.519810172	-1.494965219	-1.45206378	-1.431006084	-1.404779902	-1.376202502	-1.360825258	-1.339836488	-1.310195095	-1.287092705	-1.266922313	-1.237382926	-1.223280638	-1.211205805	-1.191072293	-1.179627109	-1.153743243	-2.286821578	-1.719116922	-1.472950124	-1.367296416	-1.337091444	-1.320975213
7	0		1	38	2016/3/18	15:51:00	951	22	5	17	100	109	103	-3.092051615	-2.512180863	-2.275120021	-2.18812192	-2.156935237	-2.122720308	-2.08696541	-2.054820239	-2.022149763	-2.006621241	-1.980791659	-1.946201656	-1.921669347	-1.887706979	-1.859820331	-1.838604967	-1.806732641	-1.789328599	-1.760959024	-1.73305179	-1.712622809	-1.693975659	-1.674115887	-1.642736203	-1.618221194	-1.607526004	-1.579332925	-1.573991396	-1.546268327	-1.534002296	-3.076219847	-2.518415997	-2.289259952	-2.201715278	-2.170559297	-2.154675883
8	0		0	25	2018/3/16	14:43:00	883	8	4	4	88	97	79	-3.687060426	-3.116008092	-2.850614181	-2.68773962	-2.559735328	-2.443564177	-2.344096639	-2.258353782	-2.180242005	-2.112972283	-2.044652776	-1.981847678	-1.919370592	-1.871219448	-1.821751424	-1.772645454	-1.728741979	-1.685825275	-1.644967766	-1.620187416	-1.582355238	-1.547702108	-1.523267368	-1.492043899	-1.462241505	-1.428736529	-1.399081884	-1.378746261	-1.355614552	-1.332404326	-2.760026478	-2.196617084	-1.951853321	-1.834229048	-1.773373444	-1.727809415
9	0		1	42	2018/3/18	12:11:00	731	16	10	10	87	85	91	-2.521240256	-1.9916897	-1.763283459	-1.64726488	-1.572761836	-1.498448684	-1.434657065	-1.383072798	-1.332868358	-1.289711191	-1.24879542	-1.210229126	-1.17068507	-1.130308213	-1.096523705	-1.050235501	-1.017845914	-0.988819139	-0.95086177	-0.92606557	-0.90348391	-0.876070132	-0.853975653	-0.828117672	-0.81675138	-0.782468828	-0.771263225	-0.755521814	-0.721368224	-0.703607226	-2.45718196	-1.892190197	-1.638381587	-1.509192552	-1.447814808	-1.401717566
10	0		0	38	2018/3/18	15:10:00	910	33	18	18	90	91	91	-2.900154166	-2.316656873	-2.044829041	-1.877716459	-1.739448471	-1.616282728	-1.504471576	-1.406153626	-1.321200118	-1.238933412	-1.169186822	-1.103913913	-1.042165971	-0.979016679	-0.937511913	-0.886264766	-0.846405679	-0.818344966	-0.782587398	-0.74636697	-0.732313689	-0.703209865	-0.67408784	-0.655837945	-0.625504053	-0.59928321	-0.58884894	-0.585240915	-0.549764534	-0.544021457	-2.608317788	-2.020160083	-1.759989096	-1.635410016	-1.567585254	-1.520948671
11	0		0	36	2018/3/18	16:54:00	1014	14	7	7	97	100	94	-3.944604886	-3.382320469	-3.149252898	-3.059003039	-3.003538983	-2.948412898	-2.879601138	-2.84403281	-2.799672795	-2.749800714	-2.708296301	-2.665960058	-2.616764122	-2.587651356	-2.543678148	-2.507938106	-2.466333184	-2.447192124	-2.407692005	-2.379170987	-2.335399019	-2.316747644	-2.27804724	-2.260605175	-2.228518833	-2.202517785	-2.17318465	-2.144438587	-2.121735966	-2.113152004	-3.197888008	-2.644622802	-2.411318011	-2.302808927	-2.249863366	-2.202479223
12	0		0	38	2018/3/19	10:44:00	644	29	10	19	118	114	119	-3.207912618	-2.737960396	-2.572789148	-2.519826543	-2.439864592	-2.303182062	-2.178637228	-2.082532685	-1.995600994	-1.910280115	-1.83232225	-1.752454627	-1.687625611	-1.627738914	-1.563374379	-1.511397037	-1.462967568	-1.41290209	-1.3783135	-1.328535386	-1.300848009	-1.250803001	-1.213874804	-1.176514687	-1.152693651	-1.139141362	-1.096787882	-1.066098606	-1.046950091	-1.028686629	-2.992461704	-2.422097503	-2.188747158	-2.097389387	-2.063090142	-2.027765057
13	0		1	32	2018/3/19	9:17:00	557	17	6	11	99	102	95	-3.356891001	-2.7899547	-2.558205362	-2.469604673	-2.434736949	-2.404051883	-2.367069717	-2.346102882	-2.323687669	-2.306592623	-2.276656552	-2.261734775	-2.233043874	-2.224155541	-2.200799599	-2.164177902	-2.140538469	-2.127308462	-2.106285375	-2.089010299	-2.063364823	-2.043311086	-2.016879311	-1.990584006	-1.974870996	-1.965805046	-1.94409632	-1.933954463	-1.89844818	-1.88080693	-2.064558698	-1.509103387	-1.260112532	-1.137493881	-1.087443163	-1.057454709
14	0		1	33	2018/3/23	13:13:00	793	15	3	12	104	116	87	-3.033687991	-2.482078458	-2.25023919	-2.151166632	-2.104701838	-2.049447751	-2.000335107	-1.956272957	-1.910619019	-1.858631344	-1.816652649	-1.780644672	-1.72799496	-1.696376651	-1.652923759	-1.622928971	-1.58648671	-1.552215697	-1.513515131	-1.488479557	-1.469688755	-1.436960726	-1.404627175	-1.384422589	-1.358186234	-1.33333821	-1.309787537	-1.292749566	-1.27101231	-1.249015427	-2.916631691	-2.34988616	-2.109367347	-1.993484402	-1.92390316	-1.865724523
15	0		0	49	2018/3/23	14:45:00	885	19	9	10	112	111	110	-2.658056634	-2.166270691	-1.961423294	-1.869692019	-1.811601355	-1.741513601	-1.672849558	-1.606658615	-1.543340607	-1.486783177	-1.429264212	-1.378211405	-1.31773862	-1.268088763	-1.213177112	-1.16852535	-1.123714358	-1.087513206	-1.039518667	-0.998599967	-0.970710612	-0.927201063	-0.894912071	-0.865470753	-0.847797229	-0.814308847	-0.786263279	-0.762885979	-0.725153836	-0.706416833	-2.63241785	-2.05398626	-1.807400772	-1.700826429	-1.665773064	-1.643789392
16	0		1	22	2018/3/26	13:20:00	800	36	14	22	112	110	112	-2.720468424	-2.127996082	-1.879338798	-1.781787387	-1.74786172	-1.717592646	-1.679499762	-1.637203635	-1.6180726	-1.584507068	-1.543092174	-1.513413191	-1.47998128	-1.434482916	-1.399004777	-1.353573909	-1.351984637	-1.329466897	-1.282430135	-1.250202835	-1.264473697	-1.191675305	-1.174764601	-1.129504411	-1.129505818	-1.079474374	-1.074876429	-1.073789033	-1.051058763	-1.008349721	-1.969921112	-1.457233163	-1.221570192	-1.112729689	-1.059036852	-1.029596591
17	0		0	43	2018/3/26	14:46:00	886	38	19	19	114	114	112	-2.86954223	-2.354272366	-2.152357743	-2.081937358	-2.047243033	-2.000516683	-1.948575824	-1.907003313	-1.872889212	-1.818167294	-1.781249698	-1.730193502	-1.686458941	-1.643740664	-1.598263257	-1.556302143	-1.517453675	-1.483627075	-1.444958868	-1.411345885	-1.370717041	-1.344585374	-1.310178296	-1.282685049	-1.258108434	-1.233644245	-1.197084173	-1.172354117	-1.14376017	-1.118598695	-3.068435109	-2.496372017	-2.265810264	-2.186594729	-2.176334773	-2.175716587
18	0		1	28	2018/3/27	13:04:00	784	18	9	9	103	107	97	-2.452767307	-1.90907625	-1.679364711	-1.588571547	-1.555749071	-1.535009678	-1.510889295	-1.487140325	-1.470225453	-1.448643091	-1.43179515	-1.407457547	-1.378452556	-1.355229202	-1.333718448	-1.311828978	-1.289198064	-1.254696476	-1.233124483	-1.216273742	-1.198637729	-1.164140455	-1.139000168	-1.115864838	-1.100763804	-1.082264038	-1.058822461	-1.041680245	-1.028336691	-1.003616322	-1.870450889	-1.323683023	-1.067126296	-0.94425125	-0.90500408	-0.899956303
19	0		1	45	2018/3/27	14:43:00	883	6	2	4	95	88	106	-3.010724779	-2.458232849	-2.236978428	-2.154279326	-2.115099484	-2.063678004	-2.007228528	-1.969326284	-1.93135749	-1.880380502	-1.843020915	-1.807111118	-1.765935113	-1.723814049	-1.69165308	-1.663617576	-1.628412137	-1.594977913	-1.570518948	-1.548511232	-1.512581542	-1.483917556	-1.455040404	-1.438462309	-1.417644573	-1.397022444	-1.36650409	-1.348587559	-1.332394144	-1.302165367	-2.711538276	-2.140155229	-1.900188032	-1.801392368	-1.760469821	-1.739042976
20	0		1	35	2018/3/29	13:11:00	791	5	2	3	96	84	113	-2.735992593	-2.172166013	-1.926037317	-1.806999315	-1.738212285	-1.677786384	-1.626824575	-1.575850049	-1.544063243	-1.505817421	-1.473176456	-1.4484891	-1.411766895	-1.38470726	-1.347183811	-1.321036901	-1.283492307	-1.248408644	-1.219113862	-1.194884999	-1.164020492	-1.13593931	-1.139177919	-1.113396778	-1.07662049	-1.051211627	-1.060462377	-1.033568293	-1.031183296	-0.981411234	-2.379994033	-1.808444778	-1.555695378	-1.421431412	-1.33618177	-1.279973308
21	1	naive	0	26	2016/3/1	13:52:00	832	25	6	19	95	93	99	-2.628394813	-2.083737349	-1.859153136	-1.783485106	-1.77020908	-1.761812195	-1.738328317	-1.719821716	-1.709044719	-1.698562418	-1.668003609	-1.647390444	-1.628248505	-1.601021508	-1.588890723	-1.558705813	-1.546438649	-1.504612036	-1.483887929	-1.478320272	-1.440963559	-1.425573633	-1.409280965	-1.386022815	-1.368962631	-1.35058886	-1.333331348	-1.31159343	-1.298325691	-1.279233303	-1.872088673	-1.358287744	-1.118266763	-1.008397095	-0.97449629	-0.962404114
22	1	naive	1	23	2016/3/25	15:40:00	940	34	10	24	100	107	90	-3.945673764	-3.448135993	-3.245865499	-3.139859907	-3.0382786	-2.919612076	-2.80968362	-2.722985021	-2.643245812	-2.563439596	-2.47873745	-2.408674126	-2.34605544	-2.287564291	-2.231757967	-2.174527183	-2.126264774	-2.062895876	-2.04085426	-2.004274006	-1.951089505	-1.90805533	-1.88524798	-1.851276531	-1.816416336	-1.776069992	-1.759587333	-1.714468752	-1.685959775	-1.683000296	-3.71178033	-3.159764818	-2.922257224	-2.798763449	-2.706647165	-2.608680923
23	1	ATX80mg	0	23	2016/3/24	18:07:00	1087	48	16	32	89	81	101	-2.841806301	-2.299851516	-2.082592669	-2.004049888	-1.969045325	-1.921471623	-1.874373273	-1.824490094	-1.783873472	-1.742597557	-1.695023941	-1.655277967	-1.610021584	-1.565226771	-1.535232679	-1.493795156	-1.457581335	-1.426781259	-1.397145224	-1.360487494	-1.329908251	-1.298074543	-1.27404426	-1.248052293	-1.230794405	-1.201857579	-1.177414644	-1.152911509	-1.129873985	-1.112197116	-3.069484063	-2.510958404	-2.279879123	-2.188387122	-2.141827073	-2.090192486
24	1	naive	1	28	2016/3/23	13:17:00	797	28	4	24	98	90	76	-4.1077584	-3.549715791	-3.312926707	-3.18543081	-3.079909404	-2.971909544	-2.871721867	-2.787070593	-2.705380072	-2.631956432	-2.556463824	-2.494906549	-2.430654449	-2.377989633	-2.326678066	-2.281361922	-2.232499372	-2.195476384	-2.157885968	-2.112745442	-2.077079177	-2.045558663	-2.004570132	-1.982841111	-1.951907184	-1.924213381	-1.895119614	-1.876107572	-1.849128546	-1.817193207	-4.122115033	-3.551309896	-3.295155366	-3.149167758	-3.035474581	-2.921494784
25	1	naive	0	32	2016/3/27	15:37:00	937	50	25	25	98	105	90	-3.210922048	-2.648866026	-2.411240788	-2.303336409	-2.247785711	-2.19809157	-2.154671889	-2.101572283	-2.066212738	-2.027014199	-1.995182279	-1.949746319	-1.917628013	-1.887564791	-1.849407482	-1.814829352	-1.791569947	-1.757499167	-1.717767196	-1.693923256	-1.658311818	-1.643877938	-1.606223022	-1.589234958	-1.557973249	-1.533789804	-1.510743617	-1.487924001	-1.468972095	-1.445026457	-2.297965568	-1.739398799	-1.494049113	-1.384442242	-1.35115473	-1.336169937
26	1	naive	1	38	2016/3/27	17:08:00	1028	31	14	17	124	122	122	-3.640163436	-3.10059307	-2.878273976	-2.772966203	-2.705428741	-2.624535086	-2.550843176	-2.483511555	-2.419134982	-2.360723159	-2.312809905	-2.255484745	-2.211574307	-2.159526031	-2.105865934	-2.072431702	-2.029451215	-1.995020345	-1.957488022	-1.903651697	-1.895226624	-1.85246688	-1.831561065	-1.775037747	-1.749776801	-1.735794242	-1.694295948	-1.682074854	-1.661716023	-1.621403602	-3.075129937	-2.51257708	-2.26924787	-2.155959207	-2.106584013	-2.0634509
27	1	MPH45mg	0	50	2016/3/27	13:08:00	788	60	29	31	114	122	101	-2.756892199	-2.213774922	-1.994428388	-1.916514556	-1.889443179	-1.857295445	-1.814701589	-1.788466543	-1.768040596	-1.729731666	-1.698701356	-1.664660619	-1.636993532	-1.599523338	-1.567080794	-1.539981485	-1.516094001	-1.475464707	-1.441583449	-1.423420358	-1.391093926	-1.371732099	-1.346356998	-1.316192576	-1.296255399	-1.292249373	-1.241328993	-1.230898443	-1.206734056	-1.183990963	-2.974620844	-2.387357182	-2.135268875	-2.028545206	-1.96820785	-1.92145133
28	1	MPH36	1	41	2016/3/17	13:33:00	813	59	26	33	79	95	65	-4.084210868	-3.521672218	-3.271481613	-3.10728407	-2.949937939	-2.794120906	-2.664926536	-2.554782382	-2.4534185	-2.362450332	-2.279287631	-2.199934148	-2.129592101	-2.067427749	-2.004192647	-1.946145999	-1.899442648	-1.847230819	-1.801034331	-1.763988217	-1.728414218	-1.694113481	-1.64198606	-1.618299377	-1.587165373	-1.539630398	-1.524919053	-1.490717208	-1.468181127	-1.464585828	-3.671936504	-3.086758515	-2.826560314	-2.675369684	-2.565965101	-2.466309817
29	1	MPH54, ATX80	0	42	2016/3/11	14:27:00	867	59	27	32	84	85	86	-2.589383368	-2.033558693	-1.803043227	-1.723030868	-1.709976668	-1.708270833	-1.705431204	-1.706792968	-1.701838119	-1.703333676	-1.6903387	-1.695199704	-1.673677743	-1.650178939	-1.639492642	-1.614220561	-1.600694442	-1.574900982	-1.571494091	-1.562809215	-1.555147827	-1.524322844	-1.504986159	-1.503718613	-1.491085357	-1.465889672	-1.442043636	-1.444601517	-1.423817098	-1.424222012	-1.984158518	-1.473085314	-1.228323374	-1.123794784	-1.09391944	-1.086690305
30	1	naive	1	23	2018/2/21	13:32:00	812	55	25	30	126	124	122	-3.111606984	-2.603037551	-2.393056409	-2.304496612	-2.244381779	-2.174659788	-2.096141852	-2.02704277	-1.968814405	-1.902716447	-1.843050708	-1.79865418	-1.732516295	-1.688376218	-1.647565399	-1.595072588	-1.552441836	-1.529655139	-1.480709089	-1.452426813	-1.418267913	-1.39072814	-1.362157742	-1.345853119	-1.314671142	-1.277655674	-1.263864239	-1.234238672	-1.217369633	-1.201727506	-3.237289095	-2.6496746	-2.402644403	-2.295272754	-2.243545451	-2.202587137
31	1	ATX80	0	43	2018/2/21	15:21:00	921	14	5	9	104	102	105	-2.276981338	-1.730181244	-1.492856767	-1.38686471	-1.335466998	-1.307781534	-1.280320458	-1.251922181	-1.240322676	-1.223276745	-1.203664219	-1.201947311	-1.18249638	-1.168278217	-1.156140564	-1.145056085	-1.124775381	-1.103197275	-1.090811717	-1.070910375	-1.044987165	-1.035120464	-1.030667005	-1.019436071	-1.000249428	-0.998577283	-0.977396486	-0.967399188	-0.938181286	-0.944065646	-2.416109951	-1.912611259	-1.679426254	-1.558292664	-1.475025408	-1.406319898
32	1	naive	1	29	2018/2/23	14:18:00	858	45	25	24	93	95	91	-4.628763068	-4.010531536	-3.690725976	-3.471522629	-3.308852389	-3.17020697	-3.051385519	-2.950582365	-2.858321323	-2.780049639	-2.721154202	-2.660922177	-2.603723901	-2.565445542	-2.534476632	-2.487594721	-2.441493551	-2.41988144	-2.390491943	-2.337968332	-2.311431815	-2.31068494	-2.263482401	-2.219446186	-2.2037889	-2.175297879	-2.15921617	-2.136967474	-2.109769039	-2.097135756	-3.776934242	-3.167865218	-2.884031423	-2.715702113	-2.591004611	-2.496270111
33	1	naive	0	28	2018/3/18	13:17:00	797	48	18	30	124	119	125	-3.720883415	-3.160934294	-2.910736694	-2.778515912	-2.673377917	-2.574138049	-2.487247006	-2.404433372	-2.338861783	-2.276159733	-2.217958416	-2.16027009	-2.105067617	-2.056353295	-2.016738803	-1.973303429	-1.926718055	-1.890407912	-1.861245491	-1.817040521	-1.794018439	-1.764648178	-1.732398513	-1.70436434	-1.678851316	-1.650453679	-1.625297061	-1.596484513	-1.569728252	-1.556315379	-3.897519629	-3.266761082	-2.947589	-2.74766859	-2.590513717	-2.458552207
34	1	naive	1	27	2018/3/18	11:34:00	694	41	14	27	104	110	97	-3.660332692	-3.120699678	-2.896601436	-2.794412334	-2.72822155	-2.647510373	-2.593158288	-2.510273469	-2.486622888	-2.394540372	-2.356435528	-2.279613309	-2.245974945	-2.207437956	-2.152100936	-2.117075379	-2.071744152	-2.030061322	-1.997892571	-1.94708836	-1.917487795	-1.890597952	-1.851626105	-1.824270422	-1.797385173	-1.774000644	-1.755750039	-1.715775201	-1.673215921	-1.663948834	-3.981151256	-3.41319898	-3.167756522	-3.053559351	-3.002551677	-2.93977796
35	1	naïve	1	27	2018/8/13	13:38:00	818	33	14	19	90	93	88	-3.103366564	-2.599143348	-2.395294606	-2.318039378	-2.270330918	-2.207453486	-2.145709842	-2.093224028	-2.039300671	-1.989789708	-1.936250702	-1.883401641	-1.839752443	-1.785665902	-1.741405507	-1.699723072	-1.649883444	-1.621933798	-1.580860401	-1.530501702	-1.510833099	-1.466285524	-1.439577727	-1.390782269	-1.360192146	-1.344599226	-1.304602088	-1.277595876	-1.261000326	-1.218205319	-2.230918406	-1.731183715	-1.52430136	-1.449039262	-1.417000251	-1.380250332
36	1	naïve	0	33	2018/9/28	13:15:00	795	57	24	33	111	112	108	-3.645890118	-3.115942395	-2.875613304	-2.727769773	-2.599130114	-2.472759599	-2.361313469	-2.270863263	-2.185166239	-2.109466051	-2.035811335	-1.973913	-1.912294198	-1.859147768	-1.811857188	-1.765882127	-1.717355729	-1.679128441	-1.636361098	-1.601229316	-1.553453596	-1.523277567	-1.488749112	-1.458622317	-1.424480991	-1.396218655	-1.379038285	-1.343345959	-1.323589688	-1.292606493	-3.482843804	-2.885833996	-2.615968344	-2.467190297	-2.369470466	-2.285232288
[truncated: 32 more columns]
